# Supplementary material for: Depressive Symptoms, Dietary Patterns and Other Factors Associated with Constipation in Middle-Aged Adults from Kielce District in Poland: A Cross-Sectional Study
Source: J Clin Med. 2025 Oct 8;14(19):7090. doi: 10.3390/jcm14197090 (PMC12525617; doi:10.3390/jcm14197090)
Supplement: Supplementary file 1 [file jcm-14-07090-s001.zip]

Archive with 1 entries (1 files):
- jcm-3814553-supplementary.pdf
